# Supplementary material for: An Evaluation of the Anticancer Properties of SYA014, a Homopiperazine-Oxime Analog of Haloperidol in Triple Negative Breast Cancer Cells
Source: Cancers (Basel). 2022 Dec 8;14(24):6047. doi: 10.3390/cancers14246047 (PMC9776707; doi:10.3390/cancers14246047)
Supplement: Supplementary file 1 [file cancers-14-06047-s001.zip]

Archive with 1 entries (1 files):
- cancers-2073976-supplementary.pdf
